# Supplementary material for: Vasa Is a Potential Germ Cell Marker in Leopard Coral Grouper (Plectropomus leopardus)
Source: Genes (Basel). 2022 Jun 16;13(6):1077. doi: 10.3390/genes13061077 (PMC9222667; doi:10.3390/genes13061077)
Supplement: Supplementary file 1 [file genes-13-01077-s001.zip]

Archive with 2 entries (2 files):
- Figure S1.tif
- Table S1.v1.xlsx
