# Supplementary material for: Vasa Is a Potential Germ Cell Marker in Leopard Coral Grouper (Plectropomus leopardus)
Source: Genes (Basel). 2022 Jun 16;13(6):1077. doi: 10.3390/genes13061077 (PMC9222667; doi:10.3390/genes13061077)
Supplement: Supplementary file 1 [file genes-13-01077-s001.zip › Table S1.v1.xlsx]

## Sheet: Sheet1
	Table S1 Database ID of the sequences used in this study.
	Species		Gene	Accession number
1	human	Homo sapiens	Vasa	Ensembl:ENSG00000152670
2	chimpanzee	Pan troglodytes	Vasa	Ensembl:ENSPTRG00000016884
3	cattle	Bos taurus	Vasa	Ensembl:ENSBTAG00000008871
4	mouse	Mus musculus	Vasa	Ensembl:ENSMUSG00000021758
5	gray short-tailed opossum	Monodelphis domestica	Vasa	Ensembl:ENSMODG00000019511
6	platypus	Ornithorhynchus anatinus	Vasa	Ensembl:ENSOANG00000004888
7	green anole	Anolis carolinensis	Vasa	Ensembl:ENSACAG00000014951
8	chicken	Gallus gallus	Vasa	Ensembl:ENSGALG00000014713
9	tropical clawed frog	Xenopus tropicalis	Vasa	Ensembl:ENSXETG00000012579
10	elephant shark	Callorhinchus milii	Vasa	Ensembl:ENSCMIG00000019485
11	whale shark	Rhincodon typus	Vasa	GenBank:XP_020372251.1
12	great white shark	Carcharodon carcharias	Vasa	GenBank:XP_041049885.1
13	freshwater puffer fish	Tetraodon Linnaeus	Vasa	Ensembl:ENSTNIG00000014474
14	northern pike	Esox lucius	Vasa	Ensembl:ENSELUG00000017328
15	stickleback	Threespine stickleback picornavirus	Vasa	Ensembl:ENSGACG00000015323
16	nile tilapia	Oreochromis niloticus	Vasa	Ensembl:ENSONIG00000030953
17	zebra mbuna	Maylandia zebra	Vasa	GenBank:XP_004564157.1
18	leopard coral grouper	Plectropomus leopardus	Vasa	GenBank:XP_042368860.1
19	southern platyfish	Xiphophorus maculatus	Vasa	Ensembl:ENSXMAG00000009677
20	amazon molly	Poecilia formosa	Vasa	Ensembl:ENSPFOG00000018842
21	guppy	Poecilia reticulata	Vasa	Ensembl:ENSPREG00000017840
22	sea anemones	Exaiptasia diaphana	Vasa	GenBank:XP_020897526.1
23	yesso scallop	Mizuhopecten yessoensis	Vasa	GenBank:XP_021370695.1
24	chlamys	Azumapecten farreri	Vasa	UniProtKB:B7P029
25	hydra	Hydra vulgaris	Vasa	GenBank:CDG67146.1
26	human whipworm	Trichuris trichiura	Vasa	GenBank:CDW58312.1
27	fruit flies	Drosophila melanogaster	Vasa	GenBank:NP_001303322.1
28	striped catfis	Pangasianodon hypophthalmus	Vasa	GenBank:XP_034168756.1
29	giant grouper	Epinephelus lanceolatus	Vasa	GenBank:XP_033472100.1
